# Supplementary material for: Knowledge and attitudes toward artificial intelligence in nursing among various categories of professionals in China: a cross-sectional study
Source: Front Public Health. 2024 Jul 2;12:1433252. doi: 10.3389/fpubh.2024.1433252 (PMC11250283; doi:10.3389/fpubh.2024.1433252)
Supplement: Supplementary file 1 [file Table_1.XLSX]

## Sheet: Sheet1
The rotated component matrix
	Component
	1	2
Q4	0.806	0.158
Q5	0.778	0.415
Q6	0.771	0.327
Q7	0.729	0.348
Q8	0.17	0.853
Q9	0.71	0.879
Q10	0.557	0.3
Q11	0.76	-0.175
Q12	0.365	0.664
